# Supplementary material for: Lactic acid bacteria in cow raw milk for cheese production: Which and how many?
Source: Front Microbiol. 2023 Jan 12;13:1092224. doi: 10.3389/fmicb.2022.1092224 (PMC9878191; doi:10.3389/fmicb.2022.1092224)
Supplement: Supplementary file 1 [file Data_Sheet_1.xlsx]

## Sheet: captation
Supplementary data 1: dataset of lactobacilli (n = 82) and coccoid LAB (n = 70) concentration (log CFU/mL) in raw milk used for cheese production analyzed using MRS and M17 growth media, respectively, incubated at 30-32°C.
Supplementary data 2: growth media, supplements, and incubation conditions [temperature (°C), time (hours), and atmosphere modification] used in the studies that analyzed raw milk with culture-dependent techniques

## Sheet: data 1
Growth media_Lactic Acid Bacteria (LAB) group	Cheese produced with raw milk	log CFU/mL	Article title	Article doi
MRS (de Man-Rogosa-Sharpe)_Lactobacilli	Arzúa	3.84	Microbiological study of Arzúa cheese (NW Spain) throughout cheesemaking and ripening	10.1111/j.1745-4565.1994.tb00596.x
MRS (de Man-Rogosa-Sharpe)_Lactobacilli	Caciocavallo Palermitano	3.5	Persistence of wild Streptococcus thermophilus strains on wooden vat and during the manufacture of a traditional Caciocavallo type cheese	10.1016/j.ijfoodmicro.2012.01.022
MRS (de Man-Rogosa-Sharpe)_Lactobacilli	Caciocavallo Palermitano	5.4	Persistence of wild Streptococcus thermophilus strains on wooden vat and during the manufacture of a traditional Caciocavallo type cheese	10.1016/j.ijfoodmicro.2012.01.022
MRS (de Man-Rogosa-Sharpe)_Lactobacilli	Caciocavallo Palermitano	3.5	Persistence of wild Streptococcus thermophilus strains on wooden vat and during the manufacture of a traditional Caciocavallo type cheese	10.1016/j.ijfoodmicro.2012.01.022
MRS (de Man-Rogosa-Sharpe)_Lactobacilli	Caciocavallo Palermitano	5.4	Persistence of wild Streptococcus thermophilus strains on wooden vat and during the manufacture of a traditional Caciocavallo type cheese	10.1016/j.ijfoodmicro.2012.01.022
MRS (de Man-Rogosa-Sharpe)_Lactobacilli	Caciocavallo Pugliese	4.61	Relationships among house, rind and core microbiotas during manufacture of traditional Italian cheeses at the same dairy plant	10.1016/j.fm.2015.10.008
MRS (de Man-Rogosa-Sharpe)_Lactobacilli	Caciotta	4.61	Relationships among house, rind and core microbiotas during manufacture of traditional Italian cheeses at the same dairy plant	10.1016/j.fm.2015.10.008
MRS (de Man-Rogosa-Sharpe)_Lactobacilli	Camembert de Normandie	2.26	Microbiological composition of raw milk from selected farms in the Camembert region of Normandy	10.1046/j.1365-2672.1997.00166.x
MRS (de Man-Rogosa-Sharpe)_Lactobacilli	Camembert de Normandie	2.26	Microbiological composition of raw milk from selected farms in the Camembert region of Normandy	10.1046/j.1365-2672.1997.00166.x
MRS (de Man-Rogosa-Sharpe)_Lactobacilli	Cantal	3.4	In depth dynamic characterisation of French PDO Cantal cheese made from raw milk	10.1051/lait:2007007
MRS (de Man-Rogosa-Sharpe)_Lactobacilli	Casín	3	Diversity and evolution of the microbial populations during manufacture and ripening of Casín, a traditional Spanish, starter-free cheese made from cow's milk	10.1016/j.ijfoodmicro.2009.09.023
MRS (de Man-Rogosa-Sharpe)_Lactobacilli	Castelmagno	5.3	Microbial dynamics of Castelmagno PDO, a traditional Italian cheese, with a focus on lactic acid bacteria ecology	10.1016/j.ijfoodmicro.2007.12.018
MRS (de Man-Rogosa-Sharpe)_Lactobacilli	Cheddar	2.4	Nonstarter lactic acid bacteria biofilms and calcium lactate crystals in cheddar cheese	10.3168/jds.S0022-0302(06)72213-5
MRS (de Man-Rogosa-Sharpe)_Lactobacilli	Cheddar	4.2	Nonstarter lactic acid bacteria biofilms and calcium lactate crystals in cheddar cheese	10.3168/jds.S0022-0302(06)72213-5
MRS (de Man-Rogosa-Sharpe)_Lactobacilli	Cheddar	3.54	Effect of ripening temperature on the growth and significance of non-starter lactic acid bacteria in Cheddar cheese made from raw or pasteurised milk	10.1016/S0958-6946(00)00022-4
MRS (de Man-Rogosa-Sharpe)_Lactobacilli	Cheddar	2.13	Effect of ripening temperature on the growth and significance of non-starter lactic acid bacteria in Cheddar cheese made from raw or pasteurised milk	10.1016/S0958-6946(00)00022-4
MRS (de Man-Rogosa-Sharpe)_Lactobacilli	Cheddar	2.97	Ripening of Cheddar cheese made from blends of raw and pasteurised milk	10.1016/S0958-6946(00)00024-8
MRS (de Man-Rogosa-Sharpe)_Lactobacilli	Cheese Basse-Normandie area	2	Quantitative and qualitative microbial analysis of raw milk reveals substantial diversity influenced by herd management practices	10.1016/j.idairyj.2012.07.009
MRS (de Man-Rogosa-Sharpe)_Lactobacilli	Cheese Basse-Normandie area	2.3	Quantitative and qualitative microbial analysis of raw milk reveals substantial diversity influenced by herd management practices	10.1016/j.idairyj.2012.07.009
MRS (de Man-Rogosa-Sharpe)_Lactobacilli	Dil pasta-filata	5.83	Determination of microbial contamination sources for use in quality management of cheese industry: "Dil" cheese as an example	10.1007/s00003-009-0525-y
MRS (de Man-Rogosa-Sharpe)_Lactobacilli	Fior di Latte di Agerola	5.07	Evaluation of microbial diversity during the manufacture of Fior di Latte di Agerola, a traditional raw milk pasta-filata cheese of the Naples area	10.1017/S0022029906001804
MRS (de Man-Rogosa-Sharpe)_Lactobacilli	Fior di Latte di Agerola	5.3	Evaluation of microbial diversity during the manufacture of Fior di Latte di Agerola, a traditional raw milk pasta-filata cheese of the Naples area	10.1017/S0022029906001804
MRS (de Man-Rogosa-Sharpe)_Lactobacilli	Genestoso	4.85	Microbiological and physico-chemical changes in Genestoso cheese, a Spanish acid curd variety, throughout ripening	10.1016/S0956-7135(03)00067-7
MRS (de Man-Rogosa-Sharpe)_Lactobacilli	Genestoso	2.84	Microbiological and physico-chemical changes in Genestoso cheese, a Spanish acid curd variety, throughout ripening	10.1016/S0956-7135(03)00067-7
MRS (de Man-Rogosa-Sharpe)_Lactobacilli	Grana Padano (including Trentingrana)	4.29	Survey on the community and dynamics of lactic acid bacteria in Grana Padano cheese	10.1016/j.syapm.2013.04.007
MRS (de Man-Rogosa-Sharpe)_Lactobacilli	Grana Padano (including Trentingrana)	2.7	Microbial analysis of raw cows' milk used for cheese-making: Influence of storage treatments on microbial composition and other technological traits	10.1007/s11274-010-0443-2
MRS (de Man-Rogosa-Sharpe)_Lactobacilli	Grana Padano (including Trentingrana)	2.6	Microbial analysis of raw cows' milk used for cheese-making: Influence of storage treatments on microbial composition and other technological traits	10.1007/s11274-010-0443-2
MRS (de Man-Rogosa-Sharpe)_Lactobacilli	Grana Padano (including Trentingrana)	3	Microbial analysis of raw cows' milk used for cheese-making: Influence of storage treatments on microbial composition and other technological traits	10.1007/s11274-010-0443-2
MRS (de Man-Rogosa-Sharpe)_Lactobacilli	Grana Padano (including Trentingrana)	3.1	Microbial analysis of raw cows' milk used for cheese-making: Influence of storage treatments on microbial composition and other technological traits	10.1007/s11274-010-0443-2
MRS (de Man-Rogosa-Sharpe)_Lactobacilli	Grana Padano (including Trentingrana)	2.6	Microbial analysis of raw cows' milk used for cheese-making: Influence of storage treatments on microbial composition and other technological traits	10.1007/s11274-010-0443-2
MRS (de Man-Rogosa-Sharpe)_Lactobacilli	Grana Padano (including Trentingrana)	2.5	Microbial analysis of raw cows' milk used for cheese-making: Influence of storage treatments on microbial composition and other technological traits	10.1007/s11274-010-0443-2
MRS (de Man-Rogosa-Sharpe)_Lactobacilli	Grana Padano (including Trentingrana)	2.7	Microbial analysis of raw cows' milk used for cheese-making: Influence of storage treatments on microbial composition and other technological traits	10.1007/s11274-010-0443-2
MRS (de Man-Rogosa-Sharpe)_Lactobacilli	Grana Padano (including Trentingrana)	2.7	Microbial analysis of raw cows' milk used for cheese-making: Influence of storage treatments on microbial composition and other technological traits	10.1007/s11274-010-0443-2
MRS (de Man-Rogosa-Sharpe)_Lactobacilli	Grana Padano (including Trentingrana)	2.6	Microbial analysis of raw cows' milk used for cheese-making: Influence of storage treatments on microbial composition and other technological traits	10.1007/s11274-010-0443-2
MRS (de Man-Rogosa-Sharpe)_Lactobacilli	Grana Padano (including Trentingrana)	2.1	Microbial analysis of raw cows' milk used for cheese-making: Influence of storage treatments on microbial composition and other technological traits	10.1007/s11274-010-0443-2
MRS (de Man-Rogosa-Sharpe)_Lactobacilli	Grana Padano (including Trentingrana)	2.6	Microbial analysis of raw cows' milk used for cheese-making: Influence of storage treatments on microbial composition and other technological traits	10.1007/s11274-010-0443-2
MRS (de Man-Rogosa-Sharpe)_Lactobacilli	Grana Padano (including Trentingrana)	1.9	Microbial analysis of raw cows' milk used for cheese-making: Influence of storage treatments on microbial composition and other technological traits	10.1007/s11274-010-0443-2
MRS (de Man-Rogosa-Sharpe)_Lactobacilli	Grana Padano (including Trentingrana)	4.9	Changes in psychrotrophic microbial populations during milk creaming to produce Grana Trentino cheese	10.1016/j.fm.2010.08.003
MRS (de Man-Rogosa-Sharpe)_Lactobacilli	Grana Padano (including Trentingrana)	4.6	Changes in psychrotrophic microbial populations during milk creaming to produce Grana Trentino cheese	10.1016/j.fm.2010.08.003
MRS (de Man-Rogosa-Sharpe)_Lactobacilli	Grana Padano (including Trentingrana)	3.2	Does milk treatment before cheesemaking affect microbial and chemical traits of ripened cheese? Grana Trentino as a case study	10.3168/jds.2011-4693
MRS (de Man-Rogosa-Sharpe)_Lactobacilli	Grana Padano (including Trentingrana)	3	Does milk treatment before cheesemaking affect microbial and chemical traits of ripened cheese? Grana Trentino as a case study	10.3168/jds.2011-4693
MRS (de Man-Rogosa-Sharpe)_Lactobacilli	Grana Padano (including Trentingrana)	2.8	Does milk treatment before cheesemaking affect microbial and chemical traits of ripened cheese? Grana Trentino as a case study	10.3168/jds.2011-4693
MRS (de Man-Rogosa-Sharpe)_Lactobacilli	Grana Padano (including Trentingrana)	2.85	Raw Milk Microbiota Modifications as Affected by Chlorine Usage for Cleaning Procedures: The Trentingrana PDO Case	10.3389/fmicb.2020.564749
MRS (de Man-Rogosa-Sharpe)_Lactobacilli	Grana Padano (including Trentingrana)	2.69	Raw Milk Microbiota Modifications as Affected by Chlorine Usage for Cleaning Procedures: The Trentingrana PDO Case	10.3389/fmicb.2020.564749
MRS (de Man-Rogosa-Sharpe)_Lactobacilli	Grana Padano (including Trentingrana)	3.02	Raw Milk Microbiota Modifications as Affected by Chlorine Usage for Cleaning Procedures: The Trentingrana PDO Case	10.3389/fmicb.2020.564749
MRS (de Man-Rogosa-Sharpe)_Lactobacilli	Grana Padano (including Trentingrana)	2.33	Raw Milk Microbiota Modifications as Affected by Chlorine Usage for Cleaning Procedures: The Trentingrana PDO Case	10.3389/fmicb.2020.564749
MRS (de Man-Rogosa-Sharpe)_Lactobacilli	Grana Padano (including Trentingrana)	2.95	Raw Milk Microbiota Modifications as Affected by Chlorine Usage for Cleaning Procedures: The Trentingrana PDO Case	10.3389/fmicb.2020.564749
MRS (de Man-Rogosa-Sharpe)_Lactobacilli	Grana Padano (including Trentingrana)	2.65	Raw Milk Microbiota Modifications as Affected by Chlorine Usage for Cleaning Procedures: The Trentingrana PDO Case	10.3389/fmicb.2020.564749
MRS (de Man-Rogosa-Sharpe)_Lactobacilli	Grana Padano (including Trentingrana)	2.57	Raw Milk Microbiota Modifications as Affected by Chlorine Usage for Cleaning Procedures: The Trentingrana PDO Case	10.3389/fmicb.2020.564749
MRS (de Man-Rogosa-Sharpe)_Lactobacilli	Grana Padano (including Trentingrana)	2.6	Raw Milk Microbiota Modifications as Affected by Chlorine Usage for Cleaning Procedures: The Trentingrana PDO Case	10.3389/fmicb.2020.564749
MRS (de Man-Rogosa-Sharpe)_Lactobacilli	Grana Padano (including Trentingrana)	3.9	Effect of different farming practices on lactic acid bacteria content in cow milk	10.3390/ani11020522
MRS (de Man-Rogosa-Sharpe)_Lactobacilli	Grana Padano (including Trentingrana)	3.76	Effect of different farming practices on lactic acid bacteria content in cow milk	10.3390/ani11020522
MRS (de Man-Rogosa-Sharpe)_Lactobacilli	Grana Padano (including Trentingrana)	4.46	The spatial distribution of bacteria in Grana-cheese during ripening	10.1016/j.syapm.2011.07.002
MRS (de Man-Rogosa-Sharpe)_Lactobacilli	León	7.25	Microbiological study of León raw cow-milk cheese, a spanish craft variety	10.4315/0362-028X-58.9.998
MRS (de Man-Rogosa-Sharpe)_Lactobacilli	Montasio	4.54	Comparison of culture-dependent and -independent methods for bacterial community monitoring during Montasio cheese manufacturing	10.1016/j.resmic.2011.01.002
MRS (de Man-Rogosa-Sharpe)_Lactobacilli	Montasio	4.28	Evaluation of amino acid-decarboxylative microbiota throughout the ripening of an Italian PDO cheese produced using different manufacturing practices	10.1111/j.1365-2672.2008.03793.x
MRS (de Man-Rogosa-Sharpe)_Lactobacilli	Nostrano di Primiero	5.23	Indigenous raw milk microbiota influences the bacterial development in traditional cheese from an alpine natural park	10.1016/j.ijfoodmicro.2003.09.006
MRS (de Man-Rogosa-Sharpe)_Lactobacilli	Nostrano di Primiero	1	Indigenous raw milk microbiota influences the bacterial development in traditional cheese from an alpine natural park	10.1016/j.ijfoodmicro.2003.09.006
MRS (de Man-Rogosa-Sharpe)_Lactobacilli	Provolone del Monaco	5.75	Lactic acid bacteria occurring during manufacture and ripening of Provolone del Monaco cheese: Detection by different analytical approaches	10.1016/j.idairyj.2007.10.011
MRS (de Man-Rogosa-Sharpe)_Lactobacilli	Salers	6.04	Diversity of lactic acid bacteria isolated from AOC Salers cheese	10.1017/S0022029904000159
MRS (de Man-Rogosa-Sharpe)_Lactobacilli	Salers	3.7	Diversity of lactic acid bacteria isolated from AOC Salers cheese	10.1017/S0022029904000159
MRS (de Man-Rogosa-Sharpe)_Lactobacilli	Salers	4.38	Diversity of lactic acid bacteria isolated from AOC Salers cheese	10.1017/S0022029904000159
MRS (de Man-Rogosa-Sharpe)_Lactobacilli	San Simón	3.8	Microbiological changes in 'San Simón' cheese throughout ripening and its relationship with physico-chemical parameters	10.1006/fmic.2000.0351
MRS (de Man-Rogosa-Sharpe)_Lactobacilli	Traditional Mountain cheese Trentino alpine area	2.8	Shift in the cow milk microbiota during alpine pasture as analyzed by culture dependent and high-throughput sequencing techniques	10.1016/j.fm.2020.103504
MRS (de Man-Rogosa-Sharpe)_Lactobacilli	Traditional Mountain cheese Trentino alpine area	3.7	Microbial evolution of traditional mountain cheese and characterization of early fermentation cocci for selection of autochtonous dairy starter strains	10.1016/j.fm.2015.09.001
MRS (de Man-Rogosa-Sharpe)_Lactobacilli	Traditional Mountain cheese Trentino alpine area	3.4	Microbial evolution of traditional mountain cheese and characterization of early fermentation cocci for selection of autochtonous dairy starter strains	10.1016/j.fm.2015.09.001
MRS (de Man-Rogosa-Sharpe)_Lactobacilli	Traditional Mountain cheese Trentino alpine area	4.2	Microbial evolution of traditional mountain cheese and characterization of early fermentation cocci for selection of autochtonous dairy starter strains	10.1016/j.fm.2015.09.001
MRS (de Man-Rogosa-Sharpe)_Lactobacilli	Traditional Mountain cheese Trentino alpine area	4.7	Microbial evolution of traditional mountain cheese and characterization of early fermentation cocci for selection of autochtonous dairy starter strains	10.1016/j.fm.2015.09.001
MRS (de Man-Rogosa-Sharpe)_Lactobacilli	Traditional Mountain cheese Trentino alpine area	3.9	Microbial evolution of traditional mountain cheese and characterization of early fermentation cocci for selection of autochtonous dairy starter strains	10.1016/j.fm.2015.09.001
MRS (de Man-Rogosa-Sharpe)_Lactobacilli	Traditional Mountain cheese Trentino alpine area	3.2	Microbial evolution of traditional mountain cheese and characterization of early fermentation cocci for selection of autochtonous dairy starter strains	10.1016/j.fm.2015.09.001
MRS (de Man-Rogosa-Sharpe)_Lactobacilli	Traditional Mountain cheese Trentino alpine area	3.4	Microbial evolution of traditional mountain cheese and characterization of early fermentation cocci for selection of autochtonous dairy starter strains	10.1016/j.fm.2015.09.001
MRS (de Man-Rogosa-Sharpe)_Lactobacilli	Traditional Mountain cheese Trentino alpine area	4.2	Microbial evolution of traditional mountain cheese and characterization of early fermentation cocci for selection of autochtonous dairy starter strains	10.1016/j.fm.2015.09.001
MRS (de Man-Rogosa-Sharpe)_Lactobacilli	Traditional Mountain cheese Trentino alpine area	3.6	Evaluation of autochthonous lactic acid bacteria as starter and non-starter cultures for the production of Traditional Mountain cheese	10.1016/j.foodres.2018.08.069
MRS (de Man-Rogosa-Sharpe)_Lactobacilli	Traditional Mountain cheese Trentino alpine area	4.9	Biodiversity and technological potential of wild lactic acid bacteria from raw cows' milk	10.1016/j.idairyj.2008.07.008
MRS (de Man-Rogosa-Sharpe)_Lactobacilli	Traditional Mountain cheese Trentino alpine area	3.4	Biodiversity and technological potential of wild lactic acid bacteria from raw cows' milk	10.1016/j.idairyj.2008.07.008
MRS (de Man-Rogosa-Sharpe)_Lactobacilli	Traditional Mountain cheese Trentino alpine area	5.5	Biodiversity and technological potential of wild lactic acid bacteria from raw cows' milk	10.1016/j.idairyj.2008.07.008
MRS (de Man-Rogosa-Sharpe)_Lactobacilli	Traditional Mountain cheese Trentino alpine area	5	Biodiversity and technological potential of wild lactic acid bacteria from raw cows' milk	10.1016/j.idairyj.2008.07.008
MRS (de Man-Rogosa-Sharpe)_Lactobacilli	Traditional Mountain cheese Trentino alpine area	4	Biodiversity and technological potential of wild lactic acid bacteria from raw cows' milk	10.1016/j.idairyj.2008.07.008
MRS (de Man-Rogosa-Sharpe)_Lactobacilli	Traditional Mountain cheese Trentino alpine area	3.7	Biodiversity and technological potential of wild lactic acid bacteria from raw cows' milk	10.1016/j.idairyj.2008.07.008
MRS (de Man-Rogosa-Sharpe)_Lactobacilli	Traditional Mountain cheese Trentino alpine area	6.2	Biodiversity and technological potential of wild lactic acid bacteria from raw cows' milk	10.1016/j.idairyj.2008.07.008
MRS (de Man-Rogosa-Sharpe)_Lactobacilli	Traditional Mountain cheese Trentino alpine area	5.6	Biodiversity and technological potential of wild lactic acid bacteria from raw cows' milk	10.1016/j.idairyj.2008.07.008
MRS (de Man-Rogosa-Sharpe)_Lactobacilli	UK blue-veined	2.76	Microbial community dynamics of a blue-veined raw milk cheese from the United Kingdom	10.3168/jds.2017-14104
M17_Coccoid LAB	Arzúa	4.5	Microbiological study of Arzúa cheese (NW Spain) throughout cheesemaking and ripening	10.1111/j.1745-4565.1994.tb00596.x
M17_Coccoid LAB	Caciocavallo di Castelfranco	6.03	Dynamics of bacterial communities during manufacture and ripening of traditional Caciocavallo of Castelfranco cheese in relation to cows' feeding	10.1016/j.fm.2016.11.016
M17_Coccoid LAB	Caciocavallo di Castelfranco	6.08	Dynamics of bacterial communities during manufacture and ripening of traditional Caciocavallo of Castelfranco cheese in relation to cows' feeding	10.1016/j.fm.2016.11.016
M17_Coccoid LAB	Caciocavallo Palermitano	3.6	Persistence of wild Streptococcus thermophilus strains on wooden vat and during the manufacture of a traditional Caciocavallo type cheese	10.1016/j.ijfoodmicro.2012.01.022
M17_Coccoid LAB	Caciocavallo Palermitano	5.6	Persistence of wild Streptococcus thermophilus strains on wooden vat and during the manufacture of a traditional Caciocavallo type cheese	10.1016/j.ijfoodmicro.2012.01.022
M17_Coccoid LAB	Caciocavallo Palermitano	3.6	Persistence of wild Streptococcus thermophilus strains on wooden vat and during the manufacture of a traditional Caciocavallo type cheese	10.1016/j.ijfoodmicro.2012.01.022
M17_Coccoid LAB	Caciocavallo Palermitano	5.6	Persistence of wild Streptococcus thermophilus strains on wooden vat and during the manufacture of a traditional Caciocavallo type cheese	10.1016/j.ijfoodmicro.2012.01.022
M17_Coccoid LAB	Caciocavallo Pugliese	4.65	Relationships among house, rind and core microbiotas during manufacture of traditional Italian cheeses at the same dairy plant	10.1016/j.fm.2015.10.008
M17_Coccoid LAB	Caciotta	4.65	Relationships among house, rind and core microbiotas during manufacture of traditional Italian cheeses at the same dairy plant	10.1016/j.fm.2015.10.008
M17_Coccoid LAB	Cantal PDO	4.6	In depth dynamic characterisation of French PDO Cantal cheese made from raw milk	10.1051/lait:2007007
M17_Coccoid LAB	Casín PDO	5.01	Diversity and evolution of the microbial populations during manufacture and ripening of Casín, a traditional Spanish, starter-free cheese made from cow's milk	10.1016/j.ijfoodmicro.2009.09.023
M17_Coccoid LAB	Castelmagno	5.6	Microbial dynamics of Castelmagno PDO, a traditional Italian cheese, with a focus on lactic acid bacteria ecology	10.1016/j.ijfoodmicro.2007.12.018
M17_Coccoid LAB	Fior di Latte di Agerola	6.4	Evaluation of microbial diversity during the manufacture of Fior di Latte di Agerola, a traditional raw milk pasta-filata cheese of the Naples area	10.1017/S0022029906001804
M17_Coccoid LAB	Fior di Latte di Agerola	7.1	Evaluation of microbial diversity during the manufacture of Fior di Latte di Agerola, a traditional raw milk pasta-filata cheese of the Naples area	10.1017/S0022029906001804
M17_Coccoid LAB	Genestoso	5.06	Microbiological and physico-chemical changes in Genestoso cheese, a Spanish acid curd variety, throughout ripening	10.1016/S0956-7135(03)00067-7
M17_Coccoid LAB	Genestoso	3.7	Microbiological and physico-chemical changes in Genestoso cheese, a Spanish acid curd variety, throughout ripening	10.1016/S0956-7135(03)00067-7
M17_Coccoid LAB	Grana Padano (including Trentingrana)	3.9	Microbial analysis of raw cows' milk used for cheese-making: Influence of storage treatments on microbial composition and other technological traits	10.1007/s11274-010-0443-2
M17_Coccoid LAB	Grana Padano (including Trentingrana)	3.7	Microbial analysis of raw cows' milk used for cheese-making: Influence of storage treatments on microbial composition and other technological traits	10.1007/s11274-010-0443-2
M17_Coccoid LAB	Grana Padano (including Trentingrana)	3.5	Microbial analysis of raw cows' milk used for cheese-making: Influence of storage treatments on microbial composition and other technological traits	10.1007/s11274-010-0443-2
M17_Coccoid LAB	Grana Padano (including Trentingrana)	3.9	Microbial analysis of raw cows' milk used for cheese-making: Influence of storage treatments on microbial composition and other technological traits	10.1007/s11274-010-0443-2
M17_Coccoid LAB	Grana Padano (including Trentingrana)	3.8	Microbial analysis of raw cows' milk used for cheese-making: Influence of storage treatments on microbial composition and other technological traits	10.1007/s11274-010-0443-2
M17_Coccoid LAB	Grana Padano (including Trentingrana)	3	Microbial analysis of raw cows' milk used for cheese-making: Influence of storage treatments on microbial composition and other technological traits	10.1007/s11274-010-0443-2
M17_Coccoid LAB	Grana Padano (including Trentingrana)	4	Microbial analysis of raw cows' milk used for cheese-making: Influence of storage treatments on microbial composition and other technological traits	10.1007/s11274-010-0443-2
M17_Coccoid LAB	Grana Padano (including Trentingrana)	3.9	Microbial analysis of raw cows' milk used for cheese-making: Influence of storage treatments on microbial composition and other technological traits	10.1007/s11274-010-0443-2
M17_Coccoid LAB	Grana Padano (including Trentingrana)	3.6	Microbial analysis of raw cows' milk used for cheese-making: Influence of storage treatments on microbial composition and other technological traits	10.1007/s11274-010-0443-2
M17_Coccoid LAB	Grana Padano (including Trentingrana)	2.8	Microbial analysis of raw cows' milk used for cheese-making: Influence of storage treatments on microbial composition and other technological traits	10.1007/s11274-010-0443-2
M17_Coccoid LAB	Grana Padano (including Trentingrana)	3.6	Microbial analysis of raw cows' milk used for cheese-making: Influence of storage treatments on microbial composition and other technological traits	10.1007/s11274-010-0443-2
M17_Coccoid LAB	Grana Padano (including Trentingrana)	3.1	Microbial analysis of raw cows' milk used for cheese-making: Influence of storage treatments on microbial composition and other technological traits	10.1007/s11274-010-0443-2
M17_Coccoid LAB	Grana Padano (including Trentingrana)	4.1	Does milk treatment before cheesemaking affect microbial and chemical traits of ripened cheese? Grana Trentino as a case study	10.3168/jds.2011-4693
M17_Coccoid LAB	Grana Padano (including Trentingrana)	4.1	Does milk treatment before cheesemaking affect microbial and chemical traits of ripened cheese? Grana Trentino as a case study	10.3168/jds.2011-4693
M17_Coccoid LAB	Grana Padano (including Trentingrana)	3.8	Does milk treatment before cheesemaking affect microbial and chemical traits of ripened cheese? Grana Trentino as a case study	10.3168/jds.2011-4693
M17_Coccoid LAB	Grana Padano (including Trentingrana)	3.3	Raw Milk Microbiota Modifications as Affected by Chlorine Usage for Cleaning Procedures: The Trentingrana PDO Case	10.3389/fmicb.2020.564749
M17_Coccoid LAB	Grana Padano (including Trentingrana)	3.38	Raw Milk Microbiota Modifications as Affected by Chlorine Usage for Cleaning Procedures: The Trentingrana PDO Case	10.3389/fmicb.2020.564749
M17_Coccoid LAB	Grana Padano (including Trentingrana)	4.2	Raw Milk Microbiota Modifications as Affected by Chlorine Usage for Cleaning Procedures: The Trentingrana PDO Case	10.3389/fmicb.2020.564749
M17_Coccoid LAB	Grana Padano (including Trentingrana)	3.42	Raw Milk Microbiota Modifications as Affected by Chlorine Usage for Cleaning Procedures: The Trentingrana PDO Case	10.3389/fmicb.2020.564749
M17_Coccoid LAB	Grana Padano (including Trentingrana)	3.45	Raw Milk Microbiota Modifications as Affected by Chlorine Usage for Cleaning Procedures: The Trentingrana PDO Case	10.3389/fmicb.2020.564749
M17_Coccoid LAB	Grana Padano (including Trentingrana)	3.95	Raw Milk Microbiota Modifications as Affected by Chlorine Usage for Cleaning Procedures: The Trentingrana PDO Case	10.3389/fmicb.2020.564749
M17_Coccoid LAB	Grana Padano (including Trentingrana)	3.45	Raw Milk Microbiota Modifications as Affected by Chlorine Usage for Cleaning Procedures: The Trentingrana PDO Case	10.3389/fmicb.2020.564749
M17_Coccoid LAB	Grana Padano (including Trentingrana)	3.13	Raw Milk Microbiota Modifications as Affected by Chlorine Usage for Cleaning Procedures: The Trentingrana PDO Case	10.3389/fmicb.2020.564749
M17_Coccoid LAB	Grana Padano (including Trentingrana)	4.88	The spatial distribution of bacteria in Grana-cheese during ripening	10.1016/j.syapm.2011.07.002
M17_Coccoid LAB	Montasio	4.93	Comparison of culture-dependent and -independent methods for bacterial community monitoring during Montasio cheese manufacturing	10.1016/j.resmic.2011.01.002
M17_Coccoid LAB	Montasio	4.95	Evaluation of amino acid-decarboxylative microbiota throughout the ripening of an Italian PDO cheese produced using different manufacturing practices	10.1111/j.1365-2672.2008.03793.x
M17_Coccoid LAB	Nite pasta-filata	4.2	Effect of Lactic Acid Bacteria Addition on the Microbiological Safety of Pasta-Filata Types of Cheeses	10.3390/ani11020522
M17_Coccoid LAB	Nostrano di Primiero	5.64	Indigenous raw milk microbiota influences the bacterial development in traditional cheese from an alpine natural park	10.1016/j.ijfoodmicro.2003.09.006
M17_Coccoid LAB	Nostrano di Primiero	4.93	Indigenous raw milk microbiota influences the bacterial development in traditional cheese from an alpine natural park	10.1016/j.ijfoodmicro.2003.09.006
M17_Coccoid LAB	Provolone del Monaco	6.81	Lactic acid bacteria occurring during manufacture and ripening of Provolone del Monaco cheese: Detection by different analytical approaches	10.1016/j.idairyj.2007.10.011
M17_Coccoid LAB	Salers	3.59	Diversity of lactic acid bacteria isolated from AOC Salers cheese	10.1017/S0022029904000159
M17_Coccoid LAB	Salers	3.62	Diversity of lactic acid bacteria isolated from AOC Salers cheese	10.1017/S0022029904000159
M17_Coccoid LAB	Salers	3.78	Diversity of lactic acid bacteria isolated from AOC Salers cheese	10.1017/S0022029904000159
M17_Coccoid LAB	San Simón	6	Microbiological changes in 'San Simón' cheese throughout ripening and its relationship with physico-chemical parameters	10.1006/fmic.2000.0351
M17_Coccoid LAB	Traditional Mountain cheese Trentino alpine area	4.62	Shift in the cow milk microbiota during alpine pasture as analyzed by culture dependent and high-throughput sequencing techniques	10.1016/j.fm.2020.103504
M17_Coccoid LAB	Traditional Mountain cheese Trentino alpine area	4.6	Microbial evolution of traditional mountain cheese and characterization of early fermentation cocci for selection of autochtonous dairy starter strains	10.1016/j.fm.2015.09.001
M17_Coccoid LAB	Traditional Mountain cheese Trentino alpine area	5.7	Microbial evolution of traditional mountain cheese and characterization of early fermentation cocci for selection of autochtonous dairy starter strains	10.1016/j.fm.2015.09.001
M17_Coccoid LAB	Traditional Mountain cheese Trentino alpine area	4.7	Microbial evolution of traditional mountain cheese and characterization of early fermentation cocci for selection of autochtonous dairy starter strains	10.1016/j.fm.2015.09.001
M17_Coccoid LAB	Traditional Mountain cheese Trentino alpine area	6	Microbial evolution of traditional mountain cheese and characterization of early fermentation cocci for selection of autochtonous dairy starter strains	10.1016/j.fm.2015.09.001
M17_Coccoid LAB	Traditional Mountain cheese Trentino alpine area	6.6	Microbial evolution of traditional mountain cheese and characterization of early fermentation cocci for selection of autochtonous dairy starter strains	10.1016/j.fm.2015.09.001
M17_Coccoid LAB	Traditional Mountain cheese Trentino alpine area	4.9	Microbial evolution of traditional mountain cheese and characterization of early fermentation cocci for selection of autochtonous dairy starter strains	10.1016/j.fm.2015.09.001
M17_Coccoid LAB	Traditional Mountain cheese Trentino alpine area	4.4	Microbial evolution of traditional mountain cheese and characterization of early fermentation cocci for selection of autochtonous dairy starter strains	10.1016/j.fm.2015.09.001
M17_Coccoid LAB	Traditional Mountain cheese Trentino alpine area	5.6	Microbial evolution of traditional mountain cheese and characterization of early fermentation cocci for selection of autochtonous dairy starter strains	10.1016/j.fm.2015.09.001
M17_Coccoid LAB	Traditional Mountain cheese Trentino alpine area	4.3	Evaluation of autochthonous lactic acid bacteria as starter and non-starter cultures for the production of Traditional Mountain cheese	10.1016/j.foodres.2018.08.069
M17_Coccoid LAB	Traditional Mountain cheese Trentino alpine area	5	Biodiversity and technological potential of wild lactic acid bacteria from raw cows' milk	10.1016/j.idairyj.2008.07.008
M17_Coccoid LAB	Traditional Mountain cheese Trentino alpine area	5.2	Biodiversity and technological potential of wild lactic acid bacteria from raw cows' milk	10.1016/j.idairyj.2008.07.008
M17_Coccoid LAB	Traditional Mountain cheese Trentino alpine area	6.1	Biodiversity and technological potential of wild lactic acid bacteria from raw cows' milk	10.1016/j.idairyj.2008.07.008
M17_Coccoid LAB	Traditional Mountain cheese Trentino alpine area	5.5	Biodiversity and technological potential of wild lactic acid bacteria from raw cows' milk	10.1016/j.idairyj.2008.07.008
M17_Coccoid LAB	Traditional Mountain cheese Trentino alpine area	4.8	Biodiversity and technological potential of wild lactic acid bacteria from raw cows' milk	10.1016/j.idairyj.2008.07.008
M17_Coccoid LAB	Traditional Mountain cheese Trentino alpine area	4.2	Biodiversity and technological potential of wild lactic acid bacteria from raw cows' milk	10.1016/j.idairyj.2008.07.008
M17_Coccoid LAB	Traditional Mountain cheese Trentino alpine area	6.8	Biodiversity and technological potential of wild lactic acid bacteria from raw cows' milk	10.1016/j.idairyj.2008.07.008
M17_Coccoid LAB	Traditional Mountain cheese Trentino alpine area	6.4	Biodiversity and technological potential of wild lactic acid bacteria from raw cows' milk	10.1016/j.idairyj.2008.07.008
M17_Coccoid LAB	Traditional Rugova	5.79	Microbiological study of traditional cheese produced in Rugova region of Kosovo	Bulgarian Journal of Agricultural Science, 24 (No 2) 2018, 321–325, Agricultural Academy
M17_Coccoid LAB	UK blue-veined	4	Microbial community dynamics of a blue-veined raw milk cheese from the United Kingdom	10.3168/jds.2017-14104

## Sheet: data 2
Substrate	Supplement	Incubation temperature range (°C)	Incubation time (hours)	Incubation atmosphere condition	Article title	Article doi
ABEV (Arginine, Bromocresol purple, meat Extract and Vancomycin)	none	30-32	96	anaerobiosis	Polyphasic approach for quantitative analysis of obligately heterofermentative Lactobacillus species in cheese	10.1016/j.fm.2012.01.009
ABEV (Arginine, Bromocresol purple, meat Extract and Vancomycin)	none	37	48	anaerobiosis (80% N2, 10% H2 and 10% CO2)	Prevalence and abundance of lactic acid bacteria in raw milk associated with forage types in dairy cow feeding	10.3168/jds.2019-17918
CAM (cheese agar medium)	none	30-32	72	anaerobiosis	Survey on the community and dynamics of lactic acid bacteria in Grana Padano cheese	10.1016/j.syapm.2013.04.007
CAM (cheese agar medium)	none	42-45	72	anaerobiosis	Dynamics of Whole and Lysed Bacterial Cells during Parmigiano-Reggiano Cheese Production and Ripening	10.1128/AEM.00871-08
CAM (cheese agar medium)	none	42-45	72	anaerobiosis	Recovery and differentiation of long ripened cheese microflora through a new cheese-based cultural medium	10.1016/j.fm.2009.01.004
CRBM (cheese ripening bacteria medium)	none	22-25	120	aerobiosis	New media for the numeration of cheese surface bacteria	10.1051/lait:2001138
CRBM (cheese ripening bacteria medium)	none	22-25	120	not specified	Quantitative and qualitative microbial analysis of raw milk reveals substantial diversity influenced by herd management practices	10.1016/j.idairyj.2012.07.009
CRBM (cheese ripening bacteria medium)	none	42-45	48	aerobiosis	Monitoring bacterial communities in raw milk and cheese by culture-dependent and -independent 16S rRNA gene-based analyses	10.1128/AEM.01716-06
CURDAM (curd agar medium)	none	42-45	72	anaerobiosis	Dynamics of Whole and Lysed Bacterial Cells during Parmigiano-Reggiano Cheese Production and Ripening	10.1128/AEM.00871-08
Elliker	0.025g/L bromocresol, 1g/L thallium acetate	30-32	72	not specified	La flore microbienne de laits crus de vache : diversité et influence des conditions de production	10.1051/lait:2001151
F/O-H Isolini agar (Heterofementative Lactobacilli)	50mg/L vancomycin	30-32	48-72	anaerobiosis	Diversity, Dynamics, and Activity of Bacterial Communities during Production of an Artisanal Sicilian Cheese as Evaluated by 16S rRNA Analysis	10.1128/AEM.68.4.1882-1892.2002
F/O-H Isolini agar (Heterofementative Lactobacilli)	50mg/L vancomycin	37	72	anaerobiosis	La flore microbienne de laits crus de vache : diversité et influence des conditions de production	10.1051/lait:2001151
F/O-H Isolini agar (Heterofementative Lactobacilli)	50mg/L vancomycin	37	72	anaerobiosis	Lactic acid bacteria occurring during manufacture and ripening of Provolone del Monaco cheese: Detection by different analytical approaches	10.1016/j.idairyj.2007.10.011
F/O-H Isolini agar (Heterofementative Lactobacilli)	50mg/L vancomycin	37	72	not specified	Ripening and Quality of Swiss-type Cheese Made from Raw, Pasteurized or Microfiltered Milk	10.1016/S0958-6946(97)00015-0
F/O-H Isolini agar (Heterofementative Lactobacilli)	50mg/L vancomycin	37	120	anaerobiosis	Polyphasic approach for quantitative analysis of obligately heterofermentative Lactobacillus species in cheese	10.1016/j.fm.2012.01.009
F/O-H Isolini agar (Heterofementative Lactobacilli)	none	37	72	anaerobiosis	Diversity of lactic acid bacteria isolated from AOC Salers cheese	10.1017/S0022029904000159
F/O-H Isolini agar (Heterofementative Lactobacilli)	none	37	72	anaerobiosis	In depth dynamic characterisation of French PDO Cantal cheese made from raw milk	10.1051/lait:2007007
F/O-H Isolini agar (Heterofementative Lactobacilli)	none	37	72	anaerobiosis	Preliminary characterization of microflora of Comte ́cheese	10.1046/j.1365-2672.1998.00476.x
F/O-H Isolini agar (Heterofementative Lactobacilli)	none	37	72	anaerobiosis	Raw milk flora affects composition and quality of Bergkäse.	10.1051/lait:1999432
Lactobacillus selection agar (LBS)	none	30-32	120	not specified	Enterococcal diversity in the environment of an Irish Cheddar-type cheesemaking factory	10.1016/S0168-1605(01)00620-1
Lactobacillus selection agar (LBS)	none	30-32	240	not specified	Lipolysis in Cheddar Cheese Made from Raw, Thermized, and Pasteurized Milks	10.3168/jds.S0022-0302(07)72607-3
Lactobacillus selection agar (LBS)	none	37	not specified	not specified	Contribution of the indigenous microflora to the maturation of cheddar cheese	10.1016/0958-6946(93)90104-8
M17	1% lactose	30-32	48	not specified	Dynamics of bacterial communities during manufacture and ripening of traditional Caciocavallo of Castelfranco cheese in relation to cows' feeding	10.1016/j.fm.2016.11.016
M17	1% lactose	42-45	48	not specified	Dynamics of bacterial communities during manufacture and ripening of traditional Caciocavallo of Castelfranco cheese in relation to cows' feeding	10.1016/j.fm.2016.11.016
M17	10% lactose	30-32	48	not specified	In depth dynamic characterisation of French PDO Cantal cheese made from raw milk	10.1051/lait:2007007
M17	10% lactose	37	48	not specified	In depth dynamic characterisation of French PDO Cantal cheese made from raw milk	10.1051/lait:2007007
M17	10% lactose, 0,025% Delvocid	30-32	48	aerobiosis	Evaluation of amino acid-decarboxylative microbiota throughout the ripening of an Italian PDO cheese produced using different manufacturing practices	10.1111/j.1365-2672.2008.03793.x
M17	10% lactose, 0,025% Delvocid	42-45	48	aerobiosis	Evaluation of amino acid-decarboxylative microbiota throughout the ripening of an Italian PDO cheese produced using different manufacturing practices	10.1111/j.1365-2672.2008.03793.x
M17	10g/L lactose	30-32	48	aerobiosis	Evaluation of microbial diversity during the manufacture of Fior di Latte di Agerola, a traditional raw milk pasta-filata cheese of the Naples area	10.1017/S0022029906001804
M17	10g/L lactose	30-32	48	aerobiosis	Lactic acid bacteria occurring during manufacture and ripening of Provolone del Monaco cheese: Detection by different analytical approaches	10.1016/j.idairyj.2007.10.011
M17	10g/L lactose	30-32	48	not specified	Comparison of culture-dependent and -independent methods for bacterial community monitoring during Montasio cheese manufacturing	10.1016/j.resmic.2011.01.002
M17	10g/L lactose	42-45	48	aerobiosis	Evaluation of microbial diversity during the manufacture of Fior di Latte di Agerola, a traditional raw milk pasta-filata cheese of the Naples area	10.1017/S0022029906001804
M17	10g/L lactose	42-45	48	aerobiosis	Lactic acid bacteria occurring during manufacture and ripening of Provolone del Monaco cheese: Detection by different analytical approaches	10.1016/j.idairyj.2007.10.011
M17	10g/L lactose	42-45	48	not specified	Comparison of culture-dependent and -independent methods for bacterial community monitoring during Montasio cheese manufacturing	10.1016/j.resmic.2011.01.002
M17	10g/L lactose	37	48-72	anaerobiosis	Diversity, Dynamics, and Activity of Bacterial Communities during Production of an Artisanal Sicilian Cheese as Evaluated by 16S rRNA Analysis	10.1128/AEM.68.4.1882-1892.2002
M17	10g/L lactose,100µg/L cycloheximide	22-25	120	anaerobiosis	Diversity, Dynamics, and Activity of Bacterial Communities during Production of an Artisanal Sicilian Cheese as Evaluated by 16S rRNA Analysis	10.1128/AEM.68.4.1882-1892.2002
M17	2 g /L lactose, 5 mg /L bromocresol, 40 mg /L nalidixic acid	30-32	48	not specified	Diversity of lactic acid bacteria isolated from AOC Salers cheese	10.1017/S0022029904000159
M17	7% sterile skimmed whey (SSW)	22-25	72	anaerobiosis	Dynamics of Whole and Lysed Bacterial Cells during Parmigiano-Reggiano Cheese Production and Ripening	10.1128/AEM.00871-08
M17	7% sterile skimmed whey (SSW)	42-45	42	anaerobiosis	Dynamics of Whole and Lysed Bacterial Cells during Parmigiano-Reggiano Cheese Production and Ripening	10.1128/AEM.00871-08
M17	none	22-25	24-48	aerobiosis	Bacterial dynamics in a raw cow's milk Caciotta cheese manufactured with aqueous extract of Cynara cardunculus dried flowers	10.1111/j.1472-765X.2011.03053.x
M17	none	22-25	72	aerobiosis	Lactic acid bacteria occurring during manufacture and ripening of Provolone del Monaco cheese: Detection by different analytical approaches	10.1016/j.idairyj.2007.10.011
M17	none	22-25	72	anaerobiosis	Microbiological and physicochemical characteristics of Chihuahua cheese manufactured with raw milk	10.3934/AGRFOOD.2020.1.86
M17	none	22-25	72	not specified	Microbiological characteristics of Parmigiano Reggiano cheese during the cheesemaking and the first months of the ripening	10.1051/lait:2000139
M17	none	30-32	24	anaerobiosis	Microbial analysis of raw cows' milk used for cheese-making: Influence of storage treatments on microbial composition and other technological traits	10.1007/s11274-010-0443-2
M17	none	30-32	24	not specified	Microbiological and physico-chemical changes in Genestoso cheese, a Spanish acid curd variety, throughout ripening	10.1016/S0956-7135(03)00067-7
M17	none	30-32	24	not specified	Microbiological changes in 'San Simón' cheese throughout ripening and its relationship with physico-chemical parameters	10.1006/fmic.2000.0351
M17	none	30-32	48	aerobiosis	Effect of Lactic Acid Bacteria Addition on the Microbiological Safety of Pasta-Filata Types of Cheeses	10.3389/fmicb.2020.612528
M17	none	30-32	48	aerobiosis	Microbial dynamics of Castelmagno PDO, a traditional Italian cheese, with a focus on lactic acid bacteria ecology	10.1016/j.ijfoodmicro.2007.12.018
M17	none	30-32	48	aerobiosis	Microbial evolution of traditional mountain cheese and characterization of early fermentation cocci for selection of autochtonous dairy starter strains	10.1016/j.fm.2015.09.001
M17	none	30-32	48	aerobiosis	Raw Milk Microbiota Modifications as Affected by Chlorine Usage for Cleaning Procedures: The Trentingrana PDO Case	10.3389/fmicb.2020.564749
M17	none	30-32	48	aerobiosis	Shift in the cow milk microbiota during alpine pasture as analyzed by culture dependent and high-throughput sequencing techniques	10.1016/j.fm.2020.103504
M17	none	30-32	48	aerobiosis	The spatial distribution of bacteria in Grana-cheese during ripening	10.1016/j.syapm.2011.07.002
M17	none	30-32	48	anaerobiosis	Biodiversity and technological potential of wild lactic acid bacteria from raw cows' milk	10.1016/j.idairyj.2008.07.008
M17	none	30-32	48	anaerobiosis	Does milk treatment before cheesemaking affect microbial and chemical traits of ripened cheese? Grana Trentino as a case study	10.3168/jds.2011-4693
M17	none	30-32	48	anaerobiosis	Persistence of wild Streptococcus thermophilus strains on wooden vat and during the manufacture of a traditional Caciocavallo type cheese	10.1016/j.ijfoodmicro.2012.01.022
M17	none	30-32	48	anaerobiosis	Relationships among house, rind and core microbiotas during manufacture of traditional Italian cheeses at the same dairy plant	10.1016/j.fm.2015.10.008
M17	none	30-32	48	inglobamento	Microbiological study of traditional cheese produced in Rugova region of Kosovo	Bulgarian Journal of Agricultural Science, 24 (No 2) 2018, 321–325, Agricultural Academy
M17	none	30-32	48	not specified	Diversity and evolution of the microbial populations during manufacture and ripening of Casín, a traditional Spanish, starter-free cheese made from cow's milk	10.1016/j.ijfoodmicro.2009.09.023
M17	none	30-32	48	not specified	Microbial community dynamics of a blue-veined raw milk cheese from the United Kingdom	10.3168/jds.2017-14104
M17	none	30-32	72	anaerobiosis	Indigenous raw milk microbiota influences the bacterial development in traditional cheese from an alpine natural park	10.1016/j.ijfoodmicro.2003.09.006
M17	none	30-32	72	anaerobiosis	Microbiological study of Arzúa cheese (NW Spain) throughout cheesemaking and ripening	10.1111/j.1745-4565.1994.tb00596.x
M17	none	30-32	not specified	not specified	Evaluation of autochthonous lactic acid bacteria as starter and non-starter cultures for the production of Traditional Mountain cheese	10.1016/j.foodres.2018.08.069
M17	none	42-45	24-48	aerobiosis	Bacterial dynamics in a raw cow's milk Caciotta cheese manufactured with aqueous extract of Cynara cardunculus dried flowers	10.1111/j.1472-765X.2011.03053.x
M17	none	42-45	48	aerobiosis	Biodiversity and technological potential of wild lactic acid bacteria from raw cows' milk	10.1016/j.idairyj.2008.07.008
M17	none	42-45	48	aerobiosis	Monitoring bacterial communities in raw milk and cheese by culture-dependent and -independent 16S rRNA gene-based analyses	10.1128/AEM.01716-06
M17	none	42-45	48	anaerobiosis	Relationships among house, rind and core microbiotas during manufacture of traditional Italian cheeses at the same dairy plant	10.1016/j.fm.2015.10.008
M17	none	42-45	48	not specified	Diversity of lactic acid bacteria isolated from AOC Salers cheese	10.1017/S0022029904000159
M17	none	42-45	48	not specified	Preliminary characterization of microflora of Comte ́cheese	10.1046/j.1365-2672.1998.00476.x
M17	none	42-45	48	not specified	Ripening and Quality of Swiss-type Cheese Made from Raw, Pasteurized or Microfiltered Milk	10.1016/S0958-6946(97)00015-0
M17	none	42-45	72	aerobiosis	Lactic acid bacteria occurring during manufacture and ripening of Provolone del Monaco cheese: Detection by different analytical approaches	10.1016/j.idairyj.2007.10.011
M17	none	42-45	72	anaerobiosis	Indigenous raw milk microbiota influences the bacterial development in traditional cheese from an alpine natural park	10.1016/j.ijfoodmicro.2003.09.006
M17	none	42-45	72	anaerobiosis	Microbial evolution of traditional mountain cheese and characterization of early fermentation cocci for selection of autochtonous dairy starter strains	10.1016/j.fm.2015.09.001
M17	none	42-45	72	not specified	Microbiological characteristics of Parmigiano Reggiano cheese during the cheesemaking and the first months of the ripening	10.1051/lait:2000139
M17	none	42-45	96	anaerobiosis	Persistence of wild Streptococcus thermophilus strains on wooden vat and during the manufacture of a traditional Caciocavallo type cheese	10.1016/j.ijfoodmicro.2012.01.022
M17	none	42-45	not specified	not specified	Evaluation of autochthonous lactic acid bacteria as starter and non-starter cultures for the production of Traditional Mountain cheese	10.1016/j.foodres.2018.08.069
M17	none	37	48	aerobiosis	Evaluation of hygiene and safety criteria in the production of a traditional Piedmont cheese	10.4081/ijfs.2014.1705
M17	none	37	48	aerobiosis	Isolation and identification of lactic acid bacteria from Brazilian Minas artisanal cheese	10.1080/19476337.2016.1219392
M17	none	37	48	aerobiosis	Microbial dynamics of Castelmagno PDO, a traditional Italian cheese, with a focus on lactic acid bacteria ecology	10.1016/j.ijfoodmicro.2007.12.018
M17	none	37	48	not specified	Lactic acid microbiota identification in water, raw milk, endogenous starter culture, and fresh Minas artisanal cheese from the Campo das Vertentes region of Brazil during the dry and rainy seasons	10.3168/jds.2015-10579
M17	none	37	48	not specified	Technological, microbiological and chemical characteristics of Pannerone, a traditional Italian raw milk cheese	10.1051/dst/2009017
M17	none	37	72	anaerobiosis	Microbiological characterization using combined culture dependent and independent approaches of Casizolu pasta filata cheese	10.1111/jam.13001
M17	none	37	300	anaerobiosis	Microbiological and Chemical Changes throughout the Manufacture and Ripening of Kashar: a Traditional Turkish Cheese	https://journals.tubitak.gov.tr/veterinary/vol30/iss4/8
MRS (de Man-Rogosa-Sharpe)	0.05% L-cysteine/HCl, 0.002% bromophenol blue; pH 6.5	22-25	48	anaerobiosis	Dynamics of bacterial communities during manufacture and ripening of traditional Caciocavallo of Castelfranco cheese in relation to cows' feeding	10.1016/j.fm.2016.11.016
MRS (de Man-Rogosa-Sharpe)	0.05% L-cysteine/HCl, 0.002% bromophenol blue; pH 6.5	37	48	anaerobiosis	Dynamics of bacterial communities during manufacture and ripening of traditional Caciocavallo of Castelfranco cheese in relation to cows' feeding	10.1016/j.fm.2016.11.016
MRS (de Man-Rogosa-Sharpe)	30 µg/mL of vancomycin	30-32	72	aerobiosis	Lactic acid bacteria occurring during manufacture and ripening of Provolone del Monaco cheese: Detection by different analytical approaches	10.1016/j.idairyj.2007.10.011
MRS (de Man-Rogosa-Sharpe)	acidified	37	72	anaerobiosis	Diversity and dynamics of lactobacilli populations during ripening of RDO Camembert cheese	10.1139/W07-137
MRS (de Man-Rogosa-Sharpe)	pH=5,4	22-25	72	anaerobiosis	Dynamics of Whole and Lysed Bacterial Cells during Parmigiano-Reggiano Cheese Production and Ripening	10.1128/AEM.00871-08
MRS (de Man-Rogosa-Sharpe)	pH=5,4	30-32	48	anaerobiosis	In depth dynamic characterisation of French PDO Cantal cheese made from raw milk	10.1051/lait:2007007
MRS (de Man-Rogosa-Sharpe)	pH=5,4	30-32	72	not specified	Diversity and evolution of the microbial populations during manufacture and ripening of Casín, a traditional Spanish, starter-free cheese made from cow's milk	10.1016/j.ijfoodmicro.2009.09.023
MRS (de Man-Rogosa-Sharpe)	pH=5,4	42-45	48	anaerobiosis	Recovery and differentiation of long ripened cheese microflora through a new cheese-based cultural medium	10.1016/j.fm.2009.01.004
MRS (de Man-Rogosa-Sharpe)	pH=5,4	42-45	72	anaerobiosis	Lactic acid bacteria occurring during manufacture and ripening of Provolone del Monaco cheese: Detection by different analytical approaches	10.1016/j.idairyj.2007.10.011
MRS (de Man-Rogosa-Sharpe)	pH=5,4	37	48	anaerobiosis	In depth dynamic characterisation of French PDO Cantal cheese made from raw milk	10.1051/lait:2007007
MRS (de Man-Rogosa-Sharpe)	pH=5,4	37	72	anaerobiosis	Microbiological characterization using combined culture dependent and independent approaches of Casizolu pasta filata cheese	10.1111/jam.13001
MRS (de Man-Rogosa-Sharpe)	pH=5,4	37	48-72	anaerobiosis	Diversity, Dynamics, and Activity of Bacterial Communities during Production of an Artisanal Sicilian Cheese as Evaluated by 16S rRNA Analysis	10.1128/AEM.68.4.1882-1892.2002
MRS (de Man-Rogosa-Sharpe)	pH=5,4 by 5M lactic acid addition	30-32	48	anaerobiosis	Persistence of wild Streptococcus thermophilus strains on wooden vat and during the manufacture of a traditional Caciocavallo type cheese	10.1016/j.ijfoodmicro.2012.01.022
MRS (de Man-Rogosa-Sharpe)	pH=5,5	30-32	72	anaerobiosis (10% CO2)	Microbiological composition of raw milk from selected farms in the Camembert region of Normandy	10.1046/j.1365-2672.1997.00166.x
MRS (de Man-Rogosa-Sharpe)	pH=5,5 by 5M actic acid addition	30-32	72	anaerobiosis	Microbiological study of Arzúa cheese (NW Spain) throughout cheesemaking and ripening	10.1111/j.1745-4565.1994.tb00596.x
MRS (de Man-Rogosa-Sharpe)	pH=5,5 by 5M lactic acid addition	30-32	48	anaerobiosis	Biodiversity and technological potential of wild lactic acid bacteria from raw cows' milk	10.1016/j.idairyj.2008.07.008
MRS (de Man-Rogosa-Sharpe)	pH=5,5 by 5M lactic acid addition	30-32	48	anaerobiosis	Microbial evolution of traditional mountain cheese and characterization of early fermentation cocci for selection of autochtonous dairy starter strains	10.1016/j.fm.2015.09.001
MRS (de Man-Rogosa-Sharpe)	pH=5,5 by 5M lactic acid addition	30-32	48	anaerobiosis	Shift in the cow milk microbiota during alpine pasture as analyzed by culture dependent and high-throughput sequencing techniques	10.1016/j.fm.2020.103504
MRS (de Man-Rogosa-Sharpe)	pH=5,5 by 5M lactic acid addition	30-32	48	anaerobiosis	The spatial distribution of bacteria in Grana-cheese during ripening	10.1016/j.syapm.2011.07.002
MRS (de Man-Rogosa-Sharpe)	pH=5,5 by 5M lactic acid addition	42-45	48	anaerobiosis	Biodiversity and technological potential of wild lactic acid bacteria from raw cows' milk	10.1016/j.idairyj.2008.07.008
MRS (de Man-Rogosa-Sharpe)	pH=5,5 by lactic acid addition	30-32	72	anaerobiosis	Indigenous raw milk microbiota influences the bacterial development in traditional cheese from an alpine natural park	10.1016/j.ijfoodmicro.2003.09.006
MRS (de Man-Rogosa-Sharpe)	pH=5.4, 0.025% Delvocid	30-32	48	anaerobiosis	Comparison of culture-dependent and -independent methods for bacterial community monitoring during Montasio cheese manufacturing	10.1016/j.resmic.2011.01.002
MRS (de Man-Rogosa-Sharpe)	pH=5.4, 0.025% Delvocid	42-45	48	anaerobiosis	Comparison of culture-dependent and -independent methods for bacterial community monitoring during Montasio cheese manufacturing	10.1016/j.resmic.2011.01.002
MRS (de Man-Rogosa-Sharpe)	pH=5.5, 0,025% Delvocid	30-32	48	anaerobiosis	Evaluation of amino acid-decarboxylative microbiota throughout the ripening of an Italian PDO cheese produced using different manufacturing practices	10.1111/j.1365-2672.2008.03793.x
MRS (de Man-Rogosa-Sharpe)	pH=5.5, 0,025% Delvocid	42-45	48	anaerobiosis	Evaluation of amino acid-decarboxylative microbiota throughout the ripening of an Italian PDO cheese produced using different manufacturing practices	10.1111/j.1365-2672.2008.03793.x
MRS (de Man-Rogosa-Sharpe)	pH=6.5	30-32	48	not specified	Diversity of lactic acid bacteria isolated from AOC Salers cheese	10.1017/S0022029904000159
MRS (de Man-Rogosa-Sharpe)	vancomycin and bromocresol green (LAMVAB- Hartemink et al. 1997)	37	72	anaerobiosis	Diversity and dynamics of lactobacilli populations during ripening of RDO Camembert cheese	10.1139/W07-137
MRS (de Man-Rogosa-Sharpe)	none	22-25	72	anaerobiosis	Lactic acid bacteria occurring during manufacture and ripening of Provolone del Monaco cheese: Detection by different analytical approaches	10.1016/j.idairyj.2007.10.011
MRS (de Man-Rogosa-Sharpe)	none	22-25	72	anaerobiosis	Microbiological and physicochemical characteristics of Chihuahua cheese manufactured with raw milk	10.3934/AGRFOOD.2020.1.86
MRS (de Man-Rogosa-Sharpe)	none	22-25	72	anaerobiosis	Microbiological characteristics of Parmigiano Reggiano cheese during the cheesemaking and the first months of the ripening	10.1051/lait:2000139
MRS (de Man-Rogosa-Sharpe)	none	22-25	120	anaerobiosis	CRPA: Batteri lattici mesofili e Parmigiano Reggiano_INFLUENZA DEI BATTERI LATTICI MESOFILI SULLE PROPRIETÀ SENSORIALI DEL FORMAGGIO PARMIGIANO REGGIANO	Opuscolo C.R.P.A., 6(3.40), 1–6
MRS (de Man-Rogosa-Sharpe)	none	22-25	120	anaerobiosis	Whey starter addition during maturation of evening milk: effects on some characteristics of cheese milk and Parmigiano–Reggiano cheese	10.1007/s13594-015-0257-y
MRS (de Man-Rogosa-Sharpe)	none	22-25	120	not specified	Effects of milk storage temperature at the farm on the characteristics of parmigiano reggiano cheese: Chemical composition and proteolysis	10.3390/ani11030879
MRS (de Man-Rogosa-Sharpe)	none	30-32	24	anaerobiosis	Does milk treatment before cheesemaking affect microbial and chemical traits of ripened cheese? Grana Trentino as a case study	10.3168/jds.2011-4693
MRS (de Man-Rogosa-Sharpe)	none	30-32	48	aerobiosis	Evaluation of microbial diversity during the manufacture of Fior di Latte di Agerola, a traditional raw milk pasta-filata cheese of the Naples area	10.1017/S0022029906001804
MRS (de Man-Rogosa-Sharpe)	none	30-32	48	aerobiosis	Nonstarter lactic acid bacteria biofilms and calcium lactate crystals in cheddar cheese	10.3168/jds.S0022-0302(06)72213-5
MRS (de Man-Rogosa-Sharpe)	none	30-32	48	anaerobiosis	Changes in psychrotrophic microbial populations during milk creaming to produce Grana Trentino cheese	10.1016/j.idairyj.2008.07.008
MRS (de Man-Rogosa-Sharpe)	none	30-32	48	anaerobiosis	Microbial analysis of raw cows' milk used for cheese-making: Influence of storage treatments on microbial composition and other technological traits	10.1007/s11274-010-0443-2
MRS (de Man-Rogosa-Sharpe)	none	30-32	48	anaerobiosis	Microbial community dynamics of a blue-veined raw milk cheese from the United Kingdom	10.3168/jds.2017-14104
MRS (de Man-Rogosa-Sharpe)	none	30-32	48	anaerobiosis	Microbial dynamics of Castelmagno PDO, a traditional Italian cheese, with a focus on lactic acid bacteria ecology	10.1016/j.ijfoodmicro.2007.12.018
MRS (de Man-Rogosa-Sharpe)	none	30-32	48	anaerobiosis	Nonstarter lactic acid bacteria biofilms and calcium lactate crystals in cheddar cheese	10.3168/jds.S0022-0302(06)72213-5
MRS (de Man-Rogosa-Sharpe)	none	30-32	48	anaerobiosis	Relationships among house, rind and core microbiotas during manufacture of traditional Italian cheeses at the same dairy plant	10.1016/j.fm.2015.10.008
MRS (de Man-Rogosa-Sharpe)	none	30-32	48	anaerobiosis	Survey on the community and dynamics of lactic acid bacteria in Grana Padano cheese	10.1016/j.syapm.2013.04.007
MRS (de Man-Rogosa-Sharpe)	none	30-32	72	anaerobiosis	Effect of different farming practices on lactic acid bacteria content in cow milk	10.3390/ani11020522
MRS (de Man-Rogosa-Sharpe)	none	30-32	72	anaerobiosis	Quantitative and qualitative microbial analysis of raw milk reveals substantial diversity influenced by herd management practices	10.1016/j.idairyj.2012.07.009
MRS (de Man-Rogosa-Sharpe)	none	30-32	72	anaerobiosis	Raw Milk Microbiota Modifications as Affected by Chlorine Usage for Cleaning Procedures: The Trentingrana PDO Case	10.3389/fmicb.2020.564749
MRS (de Man-Rogosa-Sharpe)	none	30-32	72	not specified	Determination of microbial contamination sources for use in quality management of cheese industry: "Dil" cheese as an example	10.1007/s00003-009-0525-y
MRS (de Man-Rogosa-Sharpe)	none	30-32	72	not specified	Microbiological study of León raw cow-milk cheese, a spanish craft variety	10.4315/0362-028X-58.9.998
MRS (de Man-Rogosa-Sharpe)	none	30-32	120	aerobiosis	Effect of ripening temperature on the growth and significance of non-starter lactic acid bacteria in Cheddar cheese made from raw or pasteurised milk	10.1016/S0958-6946(00)00022-4
MRS (de Man-Rogosa-Sharpe)	none	30-32	120	aerobiosis	Ripening of Cheddar cheese made from blends of raw and pasteurised milk	10.1016/S0958-6946(00)00024-8
MRS (de Man-Rogosa-Sharpe)	none	30-32	120	not specified	Microbiological and physico-chemical changes in Genestoso cheese, a Spanish acid curd variety, throughout ripening	10.1016/S0956-7135(03)00067-7
MRS (de Man-Rogosa-Sharpe)	none	30-32	120	not specified	Microbiological changes in 'San Simón' cheese throughout ripening and its relationship with physico-chemical parameters	10.1006/fmic.2000.0351
MRS (de Man-Rogosa-Sharpe)	none	30-32	not specified	not specified	Evaluation of autochthonous lactic acid bacteria as starter and non-starter cultures for the production of Traditional Mountain cheese	10.1016/j.foodres.2018.08.069
MRS (de Man-Rogosa-Sharpe)	none	42-45	48	aerobiosis	Evaluation of microbial diversity during the manufacture of Fior di Latte di Agerola, a traditional raw milk pasta-filata cheese of the Naples area	10.1017/S0022029906001804
MRS (de Man-Rogosa-Sharpe)	none	42-45	48	anaerobiosis	Diversity and functional characterization of Lactobacillus spp. isolated throughout the ripening of a hard cheese	10.1016/j.ijfoodmicro.2014.04.020
MRS (de Man-Rogosa-Sharpe)	none	42-45	48	anaerobiosis	Dynamics of Whole and Lysed Bacterial Cells during Parmigiano-Reggiano Cheese Production and Ripening	10.1128/AEM.00871-08
MRS (de Man-Rogosa-Sharpe)	none	42-45	48	anaerobiosis	Preliminary characterization of microflora of Comte ́cheese	10.1046/j.1365-2672.1998.00476.x
MRS (de Man-Rogosa-Sharpe)	none	42-45	48	anaerobiosis	Relationships among house, rind and core microbiotas during manufacture of traditional Italian cheeses at the same dairy plant	10.1016/j.fm.2015.10.008
MRS (de Man-Rogosa-Sharpe)	none	42-45	72	anaerobiosis	Lactic acid bacteria occurring during manufacture and ripening of Provolone del Monaco cheese: Detection by different analytical approaches	10.1016/j.idairyj.2007.10.011
MRS (de Man-Rogosa-Sharpe)	none	42-45	72	anaerobiosis	Microbiological and physicochemical characteristics of Chihuahua cheese manufactured with raw milk	10.3934/AGRFOOD.2020.1.86
MRS (de Man-Rogosa-Sharpe)	none	42-45	72	anaerobiosis	Microbiological characteristics of Parmigiano Reggiano cheese during the cheesemaking and the first months of the ripening	10.1051/lait:2000139
MRS (de Man-Rogosa-Sharpe)	none	42-45	72	anaerobiosis	Ripening and Quality of Swiss-type Cheese Made from Raw, Pasteurized or Microfiltered Milk	10.1016/S0958-6946(97)00015-0
MRS (de Man-Rogosa-Sharpe)	none	42-45	96	anaerobiosis	CRPA: Batteri lattici mesofili e Parmigiano Reggiano_INFLUENZA DEI BATTERI LATTICI MESOFILI SULLE PROPRIETÀ SENSORIALI DEL FORMAGGIO PARMIGIANO REGGIANO	Opuscolo C.R.P.A., 6(3.40), 1–6
MRS (de Man-Rogosa-Sharpe)	none	42-45	96	anaerobiosis	Whey starter addition during maturation of evening milk: effects on some characteristics of cheese milk and Parmigiano–Reggiano cheese	10.1007/s13594-015-0257-y
MRS (de Man-Rogosa-Sharpe)	none	37	24-48	anaerobiosis	Bacterial dynamics in a raw cow's milk Caciotta cheese manufactured with aqueous extract of Cynara cardunculus dried flowers	10.1111/j.1472-765X.2011.03053.x
MRS (de Man-Rogosa-Sharpe)	none	37	48	aerobiosis	Isolation and identification of lactic acid bacteria from Brazilian Minas artisanal cheese	10.1080/19476337.2016.1219392
MRS (de Man-Rogosa-Sharpe)	none	37	48	anaerobiosis	Microbial dynamics of Castelmagno PDO, a traditional Italian cheese, with a focus on lactic acid bacteria ecology	10.1016/j.ijfoodmicro.2007.12.018
MRS (de Man-Rogosa-Sharpe)	none	37	48	anaerobiosis	Technological, microbiological and chemical characteristics of Pannerone, a traditional Italian raw milk cheese	10.1051/dst/2009017
MRS (de Man-Rogosa-Sharpe)	none	37	48	not specified	Lactic acid microbiota identification in water, raw milk, endogenous starter culture, and fresh Minas artisanal cheese from the Campo das Vertentes region of Brazil during the dry and rainy seasons	10.3168/jds.2015-10579
MRS (de Man-Rogosa-Sharpe)	none	37	72	anaerobiosis	Evaluation of hygiene and safety criteria in the production of a traditional Piedmont cheese	10.4081/ijfs.2014.1705
MRS (de Man-Rogosa-Sharpe)	none	37	72	anaerobiosis (5% CO2)	Effect of Lactic Acid Bacteria Addition on the Microbiological Safety of Pasta-Filata Types of Cheeses	10.3389/fmicb.2020.612528
MRS (de Man-Rogosa-Sharpe)	none	37	72	inglobamento	Microbiological study of traditional cheese produced in Rugova region of Kosovo	Bulgarian Journal of Agricultural Science, 24 (No 2) 2018, 321–325, Agricultural Academy
MRS (de Man-Rogosa-Sharpe)	none	37	300	anaerobiosis	Microbiological and Chemical Changes throughout the Manufacture and Ripening of Kashar: a Traditional Turkish Cheese	https://journals.tubitak.gov.tr/veterinary/vol30/iss4/8
PCA (plate count agar-Tryptic Glucose Yeast Agar)	1 g/L skim milk	7	168	not specified	Does milk treatment before cheesemaking affect microbial and chemical traits of ripened cheese? Grana Trentino as a case study	10.3168/jds.2011-4693
PCA (plate count agar-Tryptic Glucose Yeast Agar)	1 g/L skim milk	7	168	not specified	Persistence of wild Streptococcus thermophilus strains on wooden vat and during the manufacture of a traditional Caciocavallo type cheese	10.1016/j.ijfoodmicro.2012.01.022
PCA (plate count agar-Tryptic Glucose Yeast Agar)	1 g/L skim milk	7	168	not specified	The spatial distribution of bacteria in Grana-cheese during ripening	10.1016/j.syapm.2011.07.002
PCA (plate count agar-Tryptic Glucose Yeast Agar)	1 g/L skim milk	30-32	24	aerobiosis	Microbial analysis of raw cows' milk used for cheese-making: Influence of storage treatments on microbial composition and other technological traits	10.1007/s11274-010-0443-2
PCA (plate count agar-Tryptic Glucose Yeast Agar)	1 g/L skim milk	30-32	24	aerobiosis	Shift in the cow milk microbiota during alpine pasture as analyzed by culture dependent and high-throughput sequencing techniques	10.1016/j.fm.2020.103504
PCA (plate count agar-Tryptic Glucose Yeast Agar)	1 g/L skim milk	30-32	24	not specified	Does milk treatment before cheesemaking affect microbial and chemical traits of ripened cheese? Grana Trentino as a case study	10.3168/jds.2011-4693
PCA (plate count agar-Tryptic Glucose Yeast Agar)	1 g/L skim milk	30-32	24	not specified	The spatial distribution of bacteria in Grana-cheese during ripening	10.1016/j.syapm.2011.07.002
PCA (plate count agar-Tryptic Glucose Yeast Agar)	1 g/L skim milk	30-32	48	aerobiosis	Ripening of Cheddar cheese made from blends of raw and pasteurised milk	10.1016/S0958-6946(00)00024-8
PCA (plate count agar-Tryptic Glucose Yeast Agar)	1 g/L skim milk	30-32	72	aerobiosis	Persistence of wild Streptococcus thermophilus strains on wooden vat and during the manufacture of a traditional Caciocavallo type cheese	10.1016/j.ijfoodmicro.2012.01.022
PCA (plate count agar-Tryptic Glucose Yeast Agar)	1 g/L skim milk	30-32	72	inglobamento	Microbiological study of traditional cheese produced in Rugova region of Kosovo	Bulgarian Journal of Agricultural Science, 24 (No 2) 2018, 321–325, Agricultural Academy
PCA (plate count agar-Tryptic Glucose Yeast Agar)	1 g/L skim milk	30-32	72	not specified	La flore microbienne de laits crus de vache : diversité et influence des conditions de production	10.1051/lait:2001151
PCA (plate count agar-Tryptic Glucose Yeast Agar)	1 g/L skim milk	30-32	72	not specified	Microbiological composition of raw milk from selected farms in the Camembert region of Normandy	10.1046/j.1365-2672.1997.00166.x
PCA (plate count agar-Tryptic Glucose Yeast Agar)	1 g/L skim milk	30-32	72	not specified	Quantitative and qualitative microbial analysis of raw milk reveals substantial diversity influenced by herd management practices	10.1016/j.idairyj.2012.07.009
PCA (plate count agar-Tryptic Glucose Yeast Agar)	1 g/L skimm milk	30-32	72	not specified	Diversity and evolution of the microbial populations during manufacture and ripening of Casín, a traditional Spanish, starter-free cheese made from cow's milk	10.1016/j.ijfoodmicro.2009.09.023
PCA (plate count agar-Tryptic Glucose Yeast Agar)	10 g/L skim milk	22-25	120	aerobiosis	Monitoring bacterial communities in raw milk and cheese by culture-dependent and -independent 16S rRNA gene-based analyses	10.1128/AEM.01716-06
PCA (plate count agar-Tryptic Glucose Yeast Agar)	10 g/L skim milk	30-32	24	aerobiosis	Microbial evolution of traditional mountain cheese and characterization of early fermentation cocci for selection of autochtonous dairy starter strains	10.1016/j.fm.2015.09.001
PCA (plate count agar-Tryptic Glucose Yeast Agar)	10 g/L skim milk	30-32	72	anaerobiosis	Survey on the community and dynamics of lactic acid bacteria in Grana Padano cheese	10.1016/j.syapm.2013.04.007
PCA (plate count agar-Tryptic Glucose Yeast Agar)	10g/L skim milk,5mg/L vancomycin,5mg/L crystal violet	22-25	120	aerobiosis	Monitoring bacterial communities in raw milk and cheese by culture-dependent and -independent 16S rRNA gene-based analyses	10.1128/AEM.01716-06
PCA (plate count agar-Tryptic Glucose Yeast Agar)	5% skim mik, 200 mg/L bromocresol purple	30-32	72	aerobiosis	Microbiological study of Arzúa cheese (NW Spain) throughout cheesemaking and ripening	10.1111/j.1745-4565.1994.tb00596.x
PCA (plate count agar-Tryptic Glucose Yeast Agar)	Sugar-free	30-32	48-72	not specified	Evaluation of amino acid-decarboxylative microbiota throughout the ripening of an Italian PDO cheese produced using different manufacturing practices	10.1111/j.1365-2672.2008.03793.x
PCA (plate count agar-Tryptic Glucose Yeast Agar)	none	7	168	not specified	Changes in psychrotrophic microbial populations during milk creaming to produce Grana Trentino cheese	10.1016/j.idairyj.2008.07.008
PCA (plate count agar-Tryptic Glucose Yeast Agar)	none	7	240	aerobiosis	Preliminary characterization of microflora of Comte ́cheese	10.1046/j.1365-2672.1998.00476.x
PCA (plate count agar-Tryptic Glucose Yeast Agar)	none	7	240	not specified	Effects of milk storage temperature at the farm on the characteristics of parmigiano reggiano cheese: Chemical composition and proteolysis	10.3390/ani11030879
PCA (plate count agar-Tryptic Glucose Yeast Agar)	none	7	240	not specified	La flore microbienne de laits crus de vache : diversité et influence des conditions de production	10.1051/lait:2001151
PCA (plate count agar-Tryptic Glucose Yeast Agar)	none	7	240	not specified	Lipolysis in Cheddar Cheese Made from Raw, Thermized, and Pasteurized Milks	10.3168/jds.S0022-0302(07)72607-3
PCA (plate count agar-Tryptic Glucose Yeast Agar)	none	7	240	not specified	Microbiological and physico-chemical changes in Genestoso cheese, a Spanish acid curd variety, throughout ripening	10.1016/S0956-7135(03)00067-7
PCA (plate count agar-Tryptic Glucose Yeast Agar)	none	7	240	not specified	Microbiological study of León raw cow-milk cheese, a spanish craft variety	10.4315/0362-028X-58.9.998
PCA (plate count agar-Tryptic Glucose Yeast Agar)	none	7	240	not specified	Ripening and Quality of Swiss-type Cheese Made from Raw, Pasteurized or Microfiltered Milk	10.1016/S0958-6946(97)00015-0
PCA (plate count agar-Tryptic Glucose Yeast Agar)	none	30-32	24	not specified	Lipolysis in Cheddar Cheese Made from Raw, Thermized, and Pasteurized Milks	10.3168/jds.S0022-0302(07)72607-3
PCA (plate count agar-Tryptic Glucose Yeast Agar)	none	30-32	48	aerobiosis	Bacterial dynamics in a raw cow's milk Caciotta cheese manufactured with aqueous extract of Cynara cardunculus dried flowers	10.1111/j.1472-765X.2011.03053.x
PCA (plate count agar-Tryptic Glucose Yeast Agar)	none	30-32	48	aerobiosis	Diversity, Dynamics, and Activity of Bacterial Communities during Production of an Artisanal Sicilian Cheese as Evaluated by 16S rRNA Analysis	10.1128/AEM.68.4.1882-1892.2002
PCA (plate count agar-Tryptic Glucose Yeast Agar)	none	30-32	48	aerobiosis	Evaluation of hygiene and safety criteria in the production of a traditional Piedmont cheese	10.4081/ijfs.2014.1705
PCA (plate count agar-Tryptic Glucose Yeast Agar)	none	30-32	48	aerobiosis	Microbial dynamics of Castelmagno PDO, a traditional Italian cheese, with a focus on lactic acid bacteria ecology	10.1016/j.ijfoodmicro.2007.12.018
PCA (plate count agar-Tryptic Glucose Yeast Agar)	none	30-32	48	aerobiosis	Microbiological and physico-chemical changes in Genestoso cheese, a Spanish acid curd variety, throughout ripening	10.1016/S0956-7135(03)00067-7
PCA (plate count agar-Tryptic Glucose Yeast Agar)	none	30-32	48	aerobiosis	Microbiological changes in 'San Simón' cheese throughout ripening and its relationship with physico-chemical parameters	10.1006/fmic.2000.0351
PCA (plate count agar-Tryptic Glucose Yeast Agar)	none	30-32	48	aerobiosis	Microbiological study of León raw cow-milk cheese, a spanish craft variety	10.4315/0362-028X-58.9.998
PCA (plate count agar-Tryptic Glucose Yeast Agar)	none	30-32	48	not specified	Changes in psychrotrophic microbial populations during milk creaming to produce Grana Trentino cheese	10.1016/j.idairyj.2008.07.008
PCA (plate count agar-Tryptic Glucose Yeast Agar)	none	30-32	48	not specified	Effect of ripening temperature on the growth and significance of non-starter lactic acid bacteria in Cheddar cheese made from raw or pasteurised milk	10.1016/S0958-6946(00)00022-4
PCA (plate count agar-Tryptic Glucose Yeast Agar)	none	30-32	48	not specified	In depth dynamic characterisation of French PDO Cantal cheese made from raw milk	10.1051/lait:2007007
PCA (plate count agar-Tryptic Glucose Yeast Agar)	none	30-32	72	aerobiosis	Preliminary characterization of microflora of Comte ́cheese	10.1046/j.1365-2672.1998.00476.x
PCA (plate count agar-Tryptic Glucose Yeast Agar)	none	30-32	72	not specified	Ripening and Quality of Swiss-type Cheese Made from Raw, Pasteurized or Microfiltered Milk	10.1016/S0958-6946(97)00015-0
PCA (plate count agar-Tryptic Glucose Yeast Agar)	none	30-32	not specified	not specified	Contribution of the indigenous microflora to the maturation of cheddar cheese	10.1016/0958-6946(93)90104-8
PCA-BCP	10% (v/v) skim milk, 0,2g/L bromocresol purple, 0,4g/L nalixidicn acid, 0,02g/L Delvocin	30-32	48	not specified	Microbiological composition of raw milk from selected farms in the Camembert region of Normandy	10.1046/j.1365-2672.1997.00166.x
PCA-BCP	10% (v/v) skim milk, 0,2g/L bromocresol purple, 0,4g/L nalixidicn acid, 0,02g/L Delvocin	30-32	48	not specified	Quantitative and qualitative microbial analysis of raw milk reveals substantial diversity influenced by herd management practices	10.1016/j.idairyj.2012.07.009
WAM (whey agar medium)	none	42-45	48	anaerobiosis	Dynamics of Whole and Lysed Bacterial Cells during Parmigiano-Reggiano Cheese Production and Ripening	10.1128/AEM.00871-08
WAM (whey agar medium)	none	42-45	48	anaerobiosis	Recovery and differentiation of long ripened cheese microflora through a new cheese-based cultural medium	10.1016/j.fm.2009.01.004
WAM (whey agar medium)	none	42-45	72	anaerobiosis	Does milk treatment before cheesemaking affect microbial and chemical traits of ripened cheese? Grana Trentino as a case study	10.3168/jds.2011-4693
WAM (whey agar medium)	none	42-45	72	not specified	The spatial distribution of bacteria in Grana-cheese during ripening	10.1016/j.syapm.2011.07.002
WAM (whey agar medium)	none	42-45	96	anaerobiosis	Microbial analysis of raw cows' milk used for cheese-making: Influence of storage treatments on microbial composition and other technological traits	10.1007/s11274-010-0443-2
